# Supplementary material for: Comparison of a hand-held high-end resolution infrared thermography (FLIR P640) and a smartphone infrared thermographic device (FLIR One) for the assessment of skin surface temperature after anaesthetising the median nerve in Healthy horses
Source: PLoS One. 2024 Aug 30;19(8):e0309603. doi: 10.1371/journal.pone.0309603 (PMC11364218; doi:10.1371/journal.pone.0309603)
Supplement: S1 File — (XLSX) [file pone.0309603.s001.xlsx]

## Sheet: FLIROne Non Blocked Legs
Horse	Time (min)	Non Blocked Dorsal Fetlock				Non Blocked Dorsal Pastern				Medial Non Blocked Fetlock				Lateral Non Blocked Fetlock				Medial Non Blocked Pastern				Lateral Non Blocked Pastern
		Min	Max	Average	Std Dev	Min	Max	Average	Std Dev	Min	Max	Average	Std Dev	Min	Max	Average	Std Dev	Min	Max	Average	Std Dev	Min	Max	Average	Std Dev
1	0	29	32.1	31	1.55	28.7	32.2	31	1.75	31.6	35.4	33.9	1.9	30.7	35.5	34.3	2.4	33	35.1	33.7333	1.0658	34.5333	36.1	34.9	0.81944
1	30	27.3	30.7	29.7	1.7	29.3	31.6	30	1.15	30	35	33.2	2.5	27.7	34.4	33.1	3.35	32.4667	34.5	33.1667	1.03297	31.6333	33.5	32.1667	0.96148
1	60	31.7	35.1	34.3	1.7	33.5	35.3	34.4	0.9					32.3	35.3	34.2	1.5					34	35.9	34.4333	0.995732
1	90	31.3	35.1	34.2	1.9	33.3	35.8	34.4	1.25	28.5	35.9	33.5	3.7	31.8	35.1	33.9	1.65	32.9	35.3	33.6667	1.2258	32.9	35.9	34.0333	1.51486
2	0	29.4	32.3	31.5	1.45	27.7	32.6	31	2.45	30.4	33.9	30.4	1.75	31.2	34.4	33.2	1.6	31.9667	33.2	32.6333	0.617342	32.0333	33.3	32.3667	0.656591
2	30	27.9	32	31.2	2.05	30.2	32	30.8	0.9	29.7	34.6	32.8	2.45	29	34.8	33.6	2.9	32.1333	33.4	32.8	0.633626	32.2667	33.5	32.5333	0.648931
2	60	28.1	33.7	32.6	2.8	31.1	33.7	32.4	1.3	31.1	35.1	33.5	2	32.3	35.6	34.3	1.65	33.0333	34.2	33.5667	0.584047	33.5	34.8	33.7333	0.693088
2	90	27.8	35.2	34	3.7	32.3	35.2	33.7	1.45	30.9	36	34.1	2.55	30.2	35.5	34.4	2.65	33.6333	35.3	34.4	0.834222	33.5	34.8	33.9	0.665833
3	0	21.8	26.6	25.2	2.4	23.9	26.9	25.6	1.5	26.7	31.9	30.5	2.6	26.4	30.5	29.6	2.05	30.9333	32.4	31.4667	0.742369	29.8667	30.8	30.2333	0.470225
3	30	28.1	32.2	30.5	2.05	29.6	32.3	31	1.35	28.2	32.9	31.5	2.35	27.8	30.7	29.7	1.45	31.7	33.2	32.3333	0.753019	29.5333	30.8	30.0333	0.637995
3	60	25.8	31.2	28.8	2.7	27.8	31	29.2	1.6	29.1	31.9	30.5	1.4	29.5	32.9	31.5	1.7	30.9	32.5	31.4	0.818535	31.9333	33.2	32.1333	0.680958
3	90	28.6	32	30.1	1.7	29.4	32.1	30.9	1.35	28	33	30.8	2.5	27.9	31.1	29.8	1.6	31.6667	33.4	32.1667	0.892147	30.7	31.7	30.9667	0.51783
4	0	26.2	30.1	29.4	1.95	28.9	30.4	29.2	0.75	29.3	35	32.4	2.85	29.7	34.5	33.5	2.4	31.2	31	32.0333	0.548061	33.1	32.2	33.8333	0.818083
4	30	24.6	29.7	28.6	2.55	28.3	30.3	29.1	1	27.4	34.8	32.5	3.7	29.2	34.9	33.5	2.85	31.6	32	32.3333	0.367171	32.6	33.8	33.4	0.61101
4	60	26.8	31.7	30.3	2.45	29.3	31.3	29.8	1	27.6	35.2	33	3.8	27.8	34.1	32.8	3.15	31.7667	33.8	32.4667	1.03297	32.3333	32.3	32.9333	0.356423
4	90	27.3	31.1	29.9	1.9	28.6	30.8	29.5	1.1	30.5	34.5	32.8	2	29	33.5	32.6	2.25	31.6667	32.2	32.5333	0.437163	31.6333	36.2	32.3	2.46674
5	0	28.2	30.8	29.7	1.3	27.6	31.2	29.3	1.8	28.8	34	32.2	2.6	28.8	34.5	32.9	2.85	31.8	33.61	32.5333	0.910411	33.0667	34.87	33.7667	0.909153
5	30	28.3	31.7	30.8	1.7	28.3	32.4	30.8	2.05	27.9	34	32.1	3.05	28.2	34.2	32.7	3	32.6	33.91	33.4667	0.666303	32.9667	34.62	33.5667	0.836961
5	60	25.7	32	30.5	3.15	27.5	32.9	30.8	2.7	27.2	34.1	32.1	3.45	28.7	34.8	33.2	3.05	32.5	33.91	33.0333	0.711933	33.6333	35.28	34.1333	0.844231
5	90	30.8	32	31.4	0.6	29.7	33	31.5	1.65	27.3	34	32	3.35	27.9	33.6	32.1	2.85	32.4667	33.91	33.0333	0.727194	31.9	34.03	32.5667	1.08955
6	0	27.9	30.4	29.3	1.25	28.5	30.7	29.2	1.1	28.3	34.4	32.4	3.05	26.9	33.8	31.7	3.45	31.9333	33.02	32.5333	0.544317	30.1333	31.82	30.8667	0.845721
6	30	28.4	30.3	29.8	0.95	28.2	31.4	30.2	1.6	27.4	33.5	31.1	3.05	27.4	33.1	31.1	2.85	30.2	31.74	30.9	0.77106	29.4667	31.65	30.1667	1.11484
6	60	29.8	32.4	31.7	1.3	31	32.5	31.9	0.75	25.7	32.1	29.8	3.2	26.7	33.3	31.3	3.3	29	30.61	29.5667	0.816676	30.8333	32.51	31.5	0.844172
6	90	28.5	31	29.9	1.25	29.5	31.2	30.3	0.85	28.6	34.1	31.9	2.75	27.4	33.1	31.1	2.85	31.5667	32.55	32	0.492819	30.1333	32	30.7333	0.952968
BLANK=MISSING DATA

## Sheet: FLIROne Blocked Legs
Horse	Time (min)	Blocked Dorsal Fetlock				Blocked Dorsal Pastern				Blocked Medial Fetlock				Blocked Lateral Fetlock				Blocked Medial Pastern				Blocked Lateral Pastern
		Min	Max	Average	Std Dev	Min	Max	Average	Std Dev	Min	Max	Average	Std Dev	Min	Max	Average	Std Dev	Min	Max	Average	Std Dev	Min	Max	Average	Std Dev
1	0	29	32.6	31.1	1.8	29.8	31.4	30.5	0.8	29.6	35.7	34.1	3.05	29.8	34.2	32.6	2.2	33	35.1	33.9333	1.05216	31.3667	34.2	32.6667	1.41827
1	30	27.6	31.6	30.4	2	29.3	30.8	29.8	0.75	26.3	33.6	32	3.65	27.3	34.5	33.3	3.6	31.1333	32.8	32.2	0.844152	32	35.1	33.3667	1.55361
1	60	33	35.8	34.9	1.4	33.8	35	34.2	0.6	28.9	35.8	34.6	3.45					33.9667	35.7	34.7333	0.868588
1	90	34	35.8	35	0.9	33.4	35.2	34.2	0.9	31	35.8	34.9	2.4	28	35.9	34.1	3.95	34.2	36	34.8	0.916515	33.4333	36.4	34.4667	1.50591
2	0	30.7	32.2	31.8	0.75	29.9	32.5	31.4	1.3	29.2	33.6	32.2	2.2	30.9	33.7	33	1.4	31.9	32.8	32.4667	0.455013	31.9667	33.4	32.6	0.71828
2	30	26.2	33.5	32.2	3.65	30	32.4	31.4	1.2	27.8	35.6	33.9	3.9	30.9	34.1	33.3	1.6	33.1	34.8	33.8667	0.851361	32.3333	33.6	32.9333	0.633626
2	60	31.3	35	33.3	1.85	30.6	33.8	32.5	1.6	28.2	36.4	34.7	4.1	31.6	35	34.3	1.7	33.6667	35.6	34.4333	0.973539	32.2667	34.2	33.1667	0.967433
2	90	33.1	35.8	34.7	1.35	31.9	35.2	33.7	1.65	28.7	36	34.4	3.65	27.9	35.2	34.3	3.65	33.1667	34.9	34.0333	0.866667	33.3333	34.9	33.8333	0.800231
3	0	22.2	25.9	25.3	1.85	24.3	25.9	25	0.8	27	30.3	29.2	1.65	27.3	31.4	30.5	2.05	28.7667	31	29.9667	1.1177	30.7333	32.2	31.4333	0.733586
3	30	30.2	32.2	31.7	1	28.9	32.2	31.4	1.65	28.1	31.9	30.8	1.9	27.7	32.6	31.3	2.45	30.8333	32	31.5	0.585314	31.7667	33.7	32.5667	0.971444
3	60	26.5	30.7	30.1	2.1	28.6	30.4	29.5	0.9	30.9	33.5	32.7	1.3	28.1	32	30.5	1.95	32.4333	33.8	33.1	0.683401	30.5333	32.3	31.2667	0.887568
3	90	28.5	32	31.4	1.75	29.4	32.1	31	1.35	28	32.5	31	2.25	27.3	32.6	30.9	2.65	30.5	32.2	31.4667	0.852665	31.2333	33	31.9	0.892147
4	0	27.5	30	29.3	1.25	28.4	30.2	29.1	0.9	29.1	33.7	32.1	2.3	28.4	33	31.8	2.3	31.5667	32.4	32.2333	0.440959	31	30.8	31.8667	0.566993
4	30	25.5	30.7	29.3	2.6	28.6	30.6	29.8	1	27.8	33.9	32.7	3.05	30.5	32.9	31.9	1.2	31.9	33.2	32.6333	0.651778	31.2	30.7	32.2667	0.800231
4	60	29.3	31.8	30.2	1.25	29.2	31	29.9	0.9	28.2	33.6	32.1	2.7	28.4	33.3	32.1	2.45	30.6667	32.5	31.4333	0.920748	31.6333	33.2	32.4333	0.783392
4	90	26	30.5	29.1	2.25	28.5	30.5	29.5	1	26.6	33.1	31.3	3.25	28.8	32.6	31	1.9	30.7333	33.4	31.4333	1.38256	30.6333	31.7	31.4333	0.555111
5	0	24.9	30.4	29.2	2.75	26.8	31	29.2	2.1	26.5	34.3	31.7	3.9	28.5	34.2	31.9	2.85	31.9333	34.49	32.9	1.29094	31.4	34.24	32.2333	1.45984
5	30	27.6	33.9	32.9	3.15	30.7	33.1	32	1.2	28.9	34.9	33.8	3	29.2	33.7	32.7	2.25	32.9333	35.25	33.9667	1.16058	32.4	34.24	33.2333	0.92136
5	60	27.2	34	32.8	3.4	30.7	33.2	32.1	1.25	28.5	35.7	34.1	3.6	29.1	34.2	32.7	2.55	33.5	35.93	34.3667	1.23153	32.8333	34.24	33.5	0.703652
5	90	31.6	33.9	32.5	1.15	30.8	32.8	31.6	1	27.7	34	32.5	3.15	29.3	34.1	32.9	2.4	32.0333	34.03	32.7667	1.00999	32.6667	34.24	33.3	0.791632
6	0	26.2	29.7	29	1.75	28.3	31.3	29.3	1.5	28	35	32	3.5	29.1	33.9	32.2	2.4	31.5	34.37	32.6333	1.44553	32.6667	34.33	33.2667	0.842353
6	30	28.5	33.6	32.3	2.55	30.4	32.8	31.4	1.2	25.6	34.2	32.9	4.3	27.8	34.5	32.3	3.35	32.0667	34.95	33.2	1.45262	32.5	34.58	33.2667	1.0519
6	60	32.5	35.5	34.4	1.5	32.1	35.1	33.6	1.5	30.5	36.7	34.7	3.1	25.5	33.1	31.1	3.8	34.5667	36.4	35.3667	0.919138	30.8	32.55	31.5	0.880814
6	90	27.3	33	32.1	2.85	30.8	33.2	32.1	1.2	30.1	36	34.1	2.95	29.4	35.2	33.3	2.9	33.5	35.91	34.3667	1.22073	33.5667	35.29	34.2333	0.86899

## Sheet: P640 Non Blocked Legs
Horse	Time (min)	Non Blocked Dorsal Fetlock				Non Blocked Dorsal Pastern				Medial Non Blocked Fetlock				Lateral Non Blocked Fetlock				Medial Non Blocked Pastern				Lateral Non Blocked Pastern
		Min	Max	Average	Std Dev	Min	Max	Average	Std Dev	Min	Max	Average	Std Dev	Min	Max	Average	Std Dev	Min	Max	Average	Std Dev	Min	Max	Average	Std Dev
1	0	22.7	33.7	31.1	5.5	28.9	33.2	30.6	2.15	21	34.5	31.7	6.75	27.9	34.2	32	3.15	30.8667	34.39	32.1333	1.7847	32.2	35.21	33.2	1.53298
1	30	22.3	32	29.4	4.85	28.1	32.1	29.4	2					27.5	33.6	31.7	3.05					31.2	34.52	32.4	1.68111
1	60	25	30.7	28.5	2.85	27.6	31.2	29.1	1.8	28	34.4	32	3.2	25.7	33.9	31.3	4.1	31.1333	34.64	32.4	1.7757	31.6	34.78	32.7333	1.61171
1	90	28.7	33.7	30.9	2.5	28.8	31.4	29.8	1.3	22.8	34.1	31.5	5.65	28.9	33.7	32	2.4	30.3	34.1	31.8333	1.91176	30.9667	34.52	32.4667	1.78383
2	0	29.6	32.4	31.1	1.4	28.3	31.8	29.7	1.75	27.7	32.7	30.6	2.5	26.4	33.5	31.5	3.55	30.5667	32.74	31.5	1.09027	30.4667	32.42	31.3667	0.977669
2	30	30.7	33.9	32.4	1.6	30.4	33.5	31.5	1.55	29.1	33.7	31.3	2.3					30.3333	33.59	31.6333	1.63933
2	60	23.9	34	32.1	5.05	29.8	32.9	31.4	1.55	28.5	33.5	31	2.5	30.2	33.8	32.5	1.8	30.4	33.69	31.5	1.67482	31.2	33.75	32.2	1.28485
2	90	29.7	34.7	32	2.5	29.3	34.2	31.6	2.45	28.6	33.3	31.1	2.35	29.8	34.1	32.6	2.15	30.5333	33.8	31.6333	1.6621	31.7333	34.04	32.7	1.15836
3	0	27.4	30.2	28.7	1.4	27.5	30.4	28.4	1.45	25.4	31.2	28.8	2.9	23.9	29.8	28.2	2.95	28.8667	31.7	30.0667	1.42218	27.8667	30.53	29.2667	1.33225
3	30	25.3	30.4	27.4	2.55	25.8	29.1	27.6	1.65	26.6	30.5	28.6	1.95	23.7	29.4	27.2	2.85	28.2667	31.3	29.2333	1.54955	26.6667	29.35	28	1.34168
3	60	25	30.8	27.2	2.9	26.2	30.7	27.8	2.25	25.2	30.6	28.1	2.7	24.9	30.2	27.8	2.65	27.9667	31.07	29.2	1.56251	27.8	31.68	29.1667	1.96804
3	90	24.9	30.7	27.7	2.9	26.1	30.8	28.6	2.35	25.9	31.3	28.5	2.7	25.5	31.1	28.3	2.8	28.5667	32.45	29.7333	1.99256	28.7333	31.22	30.0333	1.24376
4	0	24.2	31.3	28.7	3.55	27.1	29.9	28.1	1.4	26	33.6	30.1	3.8	27.6	33.6	31.3	3	27.8333	33.37	30.1667	2.7797	30.7667	34.17	32.3	1.70444
4	30	24	31.3	28.4	3.65	27.3	30.9	28.5	1.8	25.7	33.5	30.4	3.9	27.2	33.7	31.4	3.25	28.7	33.55	30.3333	2.4677	31.0667	33.99	32	1.49316
4	60	26.9	31.3	28.6	2.2	27.1	30.5	28.3	1.7	26.2	34.4	30.9	4.1	27.1	33.8	31.4	3.35	28.9	34.08	30.8	2.62046	30.4667	34.06	32.2333	1.79675
4	90	27.3	31.9	29.3	2.3	27.6	32.1	28.8	2.25	26.5	34.3	31.1	3.9	27.8	33.6	31.9	2.9	29.4	33.98	30.8	2.34694	31.3667	34.59	32.8	1.61495
5	0	28.6	33.2	30.5	2.3	28.1	32.5	29.8	2.2	26.3	33.8	30.9	3.75	26.5	33.3	30.9	3.4	29.7667	33.7	31.3333	1.98018	30.6	33.32	32.1	1.3624
5	30	28.1	31.4	29.4	1.65	28.4	31.7	29.6	1.65	24.9	33.6	30.2	4.35	27	33	30.4	3	29.8	34.36	31.2333	2.33181	30	33.15	31.3333	1.58117
5	60									26.2	34	30.8	3.9	27.7	33.5	31	2.9	30.1667	34.49	31.6333	2.19859	30.6	33.17	31.6667	1.29117
5	90	28.5	32.6	30	2.05	27.2	31.7	29.8	2.25	25.2	34.3	31	4.55	27.1	33.9	31.3	3.4	25.1667	34.71	31.8667	4.89983	30.4333	33.66	32.0667	1.61337
6	0	28.2	31.7	29.5	1.75	27.9	31.1	29.2	1.6	23.9	34.2	29.8	5.15	24.8	33	29.7	4.1	28.5667	32	29.9667	1.72637	28.2667	33.61	29.8333	2.74678
6	30	27.7	31.6	28.9	1.95	28	30.8	29	1.4	24.4	33.2	29.2	4.4	27.1	34.2	30.8	3.55	29.0333	31.55	30.3667	1.25908	29.8	30.88	31.4667	0.845415
6	60	27.6	31.1	28.7	1.75	27.8	30.7	29	1.45	23.5	33.5	29.2	5	26.4	32.2	29.3	2.9	28.4	31.92	29.9333	1.76486	28.6333	31.52	29.8	1.45215
6	90									24.3	33.3	29.3	4.5	26.8	35.4	31.6	4.3	28.4	31.54	29.6333	1.58199	28.5	32.23	30.1	1.87127
BLANK=MISSING DATA

## Sheet: P640 Blocked Legs
Horse	Time (min)	Blocked Dorsal Fetlock				Blocked Dorsal Pastern				Medial Blocked Fetlock				Lateral Blocked Fetlock				Medial Blocked Pastern				Lateral Blocked Pastern
		Min	Max	Average	Std Dev	Min	Max	Average	Std Dev	Min	Max	Average	Std Dev	Min	Max	Average	Std Dev	Min	Max	Average	Std Dev	Min	Max	Average	Std Dev
1	0	23.2	34.2	30.4	5.5	28.7	32.5	29.8	1.9	29.1	34.4	32.5	2.65	27.7	33.4	31.2	2.85	32	34.91	33.0333	1.47523	30.0667	34.09	31.7	2.02349
1	30	28.7	33.4	30.8	2.35	28.6	33	29.8	2.2	24.7	34.9	32.5	5.1					31.5333	34.9	32.3667	1.75341
1	60	28.1	32.5	29.9	2.2	27.9	32.2	29	2.15	28.7	34.9	32.8	3.1	28.1	35	32.3	3.45	31.5333	35.34	32.9333	1.92539	31.3333	35.12	32.7667	1.91187
1	90	29	32.7	30.2	1.85	28.7	32.6	29.7	1.95	27.2	34.5	32.2	3.65	22.5	33.8	31.8	5.65	31.8	34.81	32.8667	1.52613	31.5667	34.86	32.6333	1.68037
2	0	27.7	32	30.7	2.15	28.5	31.5	29.9	1.5	27.7	32.9	30.4	2.6	28.5	31.9	30.8	1.7	29.8	31.78	30.6667	0.992557	29.7667	31.92	30.7667	1.07758
2	30	24.3	34.6	33	5.15	29.6	34	31.6	2.2					30	33.5	32.1	1.75					30.5333	33.62	31.7333	1.55601
2	60	30.2	34.7	32.7	2.25	25.1	33.9	31.3	4.4	24	35.3	32.6	5.65	26.7	33.3	31.7	3.3	31.2667	33.96	32.5333	1.34746	29.7333	33.15	31.1667	1.7157
2	90	22.4	34	32.6	5.8	29.1	33	30.8	1.95	29.1	34.5	32.7	2.7	27.9	33.3	31.7	2.7	30.8	33.78	32.4	1.49135	30.1333	32.93	31.2667	1.40668
3	0	24.3	30.2	28.7	2.95	27.2	30	28.2	1.4	23.3	29.8	27.5	3.25	25.3	30.5	28.6	2.6	27	30.91	29	1.95517	28.6	31.46	30	1.4301
3	30	23.1	30.5	28.6	3.7	27	29.4	28.2	1.2	24	30.5	27.9	3.25	27.3	30.9	28.7	1.8	27.3	30.53	29.1	1.61853	29.0333	31.68	30	1.33926
3	60	23.8	30.2	28.5	3.2	26.3	29.4	27.8	1.55	25.3	31	28.8	2.85	26.5	30.4	28.3	1.95	27.7667	32.57	29.7333	2.41476	28.1333	31.38	29.3333	1.64163
3	90	27.4	30.2	29.1	1.4	26.1	30.5	28.4	2.2	24	31.8	28.7	3.9	26.2	30.5	28.3	2.15	27.6667	31.79	29.7	2.06173	28.2333	31.74	29.5333	1.77276
4	0	23.5	30.8	28.6	3.65	26.7	30.9	28.1	2.1	26.6	32.3	30	2.85	26.3	31.3	29.2	2.5	28.9333	32.57	30.5333	1.8227	28	32.76	29.9	2.39608
4	30	26.9	31.9	29.2	2.5	27.4	31.6	29.1	2.1	26.4	33	30.9	3.3	27	31.6	29.3	2.3	29.6	32.89	30.7667	1.66802	28.3	33.36	29.9667	2.57863
4	60	26.4	32.2	28.4	2.9	26.1	30.8	27.8	2.35	28.3	33.5	31.5	2.6	26.4	32.6	30.3	3.1	29.5667	33.28	31.1	1.86603	29.3333	32.94	30.9	1.8085
4	90	27.3	31.9	29.4	2.3	26.9	31.5	28.6	2.3	27.3	33	30.9	2.85	27.1	32.7	30.4	2.8	29.6333	33.45	31.2333	1.91662	29.3333	33.41	31	2.0496
5	0	25.6	32.7	30	3.55	27.6	31.9	29.1	2.15	24.7	33.7	30	4.5	26.6	33.3	30.6	3.35	30.4	33.78	31.6667	1.70758	30.2333	33.61	31.3	1.72606
5	30	29.7	34.1	31.6	2.2	28.7	33	30.2	2.15	22.6	34.4	31.6	5.9	25.6	33.1	30.4	3.75	30.3	33.57	31.8	1.63686	30.1333	33.37	31.2667	1.64238
5	60									25.2	34.5	31.4	4.65	25.9	33.2	30.7	3.65	31.4333	33.98	32.1667	1.31095	30.7	33.69	32.0333	1.49791
5	90	30	33	31.3	1.5	29.4	31.9	30.3	1.25	24.9	34.7	31.7	4.9	26.7	33.7	31	3.5	30.9667	34.3	32.3667	1.67376	30.3667	34.06	31.4667	1.89632
6	0	25.4	31.9	29.1	3.25	28.6	31.2	29.6	1.3	25	34.3	30.2	4.65	23.4	33	30	4.8	29.4667	34.17	31.3	2.37063	29.3	33.25	30.9667	1.98301
6	30	27.2	34	30.8	3.4	27.7	32.8	29.2	2.55	24.1	32	28.9	3.95	26.4	34.5	31.1	4.05	28.2333	33.91	29.3	3.01702	30.3333	34.46	31.9333	2.0806
6	60	29	34	30.8	2.5	28.3	34	30.4	2.85	28.2	34.9	32.1	3.35	26.4	34.3	30.8	3.95	31.6	35.29	33.1	1.85572	29.9667	34.25	31.6333	2.15915
6	90									25.4	33	29.9	3.8	26.7	34	31.1	3.65	28.8	33.48	29.9	2.44707	30.5	34.08	32.0333	1.79612
BLANK=MISSING DATA

## Sheet: 0 minutes FLIR One
Horse		Dorsal Fetlock				Dorsal Pastern				Medial Fetlock				Lateral Fetlock				Medial Pastern				Lateral Pastern
		Min	Max	Average	Std Dev	Min	Max	Average	Std Dev	Min	Max	Average	Std Dev	Min	Max	Average	Std Dev	Min	Max	Average	Std Dev	Min	Max	Average	Std Dev
1	Blocked	29	32.6	31.1	1.8	29.8	31.4	30.5	0.8	29.6	35.7	34.1	3.05	29.8	34.2	32.6	2.2	33	35.1	33.9333	1.05216	31.3667	34.2	32.6667	1.41827
2	Blocked	30.7	32.2	31.8	0.75	29.9	32.5	31.4	1.3	29.2	33.6	32.2	2.2	30.9	33.7	33	1.4	31.9	32.8	32.4667	0.455013	31.9667	33.4	32.6	0.71828
3	Blocked	22.2	25.9	25.3	1.85	24.3	25.9	25	0.8	27	30.3	29.2	1.65	27.3	31.4	30.5	2.05	28.7667	31	29.9667	1.1177	30.7333	32.2	31.4333	0.733586
4	Blocked	27.5	30	29.3	1.25	28.4	30.2	29.1	0.9	29.1	33.7	32.1	2.3	28.4	33	31.8	2.3	31.5667	32.4	32.2333	0.440959	31	30.8	31.8667	0.566993
5	Blocked	24.9	30.4	29.2	2.75	26.8	31	29.2	2.1	26.5	34.3	31.7	3.9	28.5	34.2	31.9	2.85	31.9333	34.49	32.9	1.29094	31.4	34.24	32.2333	1.45984
6	Blocked	26.2	29.7	29	1.75	28.3	31.3	29.3	1.5	28	35	32	3.5	29.1	33.9	32.2	2.4	31.5	34.37	32.6333	1.44553	32.6667	34.33	33.2667	0.842353
1	Not Blocked	29	32.1	31	1.55	28.7	32.2	31	1.75	31.6	35.4	33.9	1.9	30.7	35.5	34.3	2.4	33	35.1	33.7333	1.0658	34.5333	36.1	34.9	0.81944
2	Not Blocked	29.4	32.3	31.5	1.45	27.7	32.6	31	2.45	30.4	33.9	30.4	1.75	31.2	34.4	33.2	1.6	31.9667	33.2	32.6333	0.617342	32.0333	33.3	32.3667	0.656591
3	Not Blocked	21.8	26.6	25.2	2.4	23.9	26.9	25.6	1.5	26.7	31.9	30.5	2.6	26.4	30.5	29.6	2.05	30.9333	32.4	31.4667	0.742369	29.8667	30.8	30.2333	0.470225
4	Not Blocked	26.2	30.1	29.4	1.95	28.9	30.4	29.2	0.75	29.3	35	32.4	2.85	29.7	34.5	33.5	2.4	31.2	31	32.0333	0.548061	33.1	32.2	33.8333	0.818083
5	Not Blocked	28.2	30.8	29.7	1.3	27.6	31.2	29.3	1.8	28.8	34	32.2	2.6	28.8	34.5	32.9	2.85	31.8	33.61	32.5333	0.910411	33.0667	34.87	33.7667	0.909153
6	Not Blocked	27.9	30.4	29.3	1.25	28.5	30.7	29.2	1.1	28.3	34.4	32.4	3.05	26.9	33.8	31.7	3.45	31.9333	33.02	32.5333	0.544317	30.1333	31.82	30.8667	0.845721
				0=missing value

## Sheet: 30 minutes FLIR One
Horse		Dorsal Fetlock				Dorsal Pastern				Medial Fetlock				Lateral Fetlock				Medial Pastern				Lateral Pastern
		Min	Max	Average	Std Dev	Min	Max	Average	Std Dev	Min	Max	Average	Std Dev	Min	Max	Average	Std Dev	Min	Max	Average	Std Dev	Min	Max	Average	Std Dev
1	Blocked	27.6	31.6	30.4	2	29.3	30.8	29.8	0.75	26.3	33.6	32	3.65	27.3	34.5	33.3	3.6	31.1333	32.8	32.2	0.844152	32	35.1	33.3667	1.55361
2	Blocked	26.2	33.5	32.2	3.65	30	32.4	31.4	1.2	27.8	35.6	33.9	3.9	30.9	34.1	33.3	1.6	33.1	34.8	33.8667	0.851361	32.3333	33.6	32.9333	0.633626
3	Blocked	22.2	25.9	25.3	1.85	24.3	25.9	25	0.8	27	30.3	29.2	1.65	27.3	31.4	30.5	2.05	28.7667	31	29.9667	1.1177	30.7333	32.2	31.4333	0.733586
4	Blocked	25.5	30.7	29.3	2.6	28.6	30.6	29.8	1	27.8	33.9	32.7	3.05	30.5	32.9	31.9	1.2	31.9	33.2	32.6333	0.651778	31.2	30.7	32.2667	0.800231
5	Blocked	27.6	33.9	32.9	3.15	30.7	33.1	32	1.2	28.9	34.9	33.8	3	29.2	33.7	32.7	2.25	32.9333	35.25	33.9667	1.16058	32.4	34.24	33.2333	0.92136
6	Blocked	28.5	33.6	32.3	2.55	30.4	32.8	31.4	1.2	25.6	34.2	32.9	4.3	27.8	34.5	32.3	3.35	32.0667	34.95	33.2	1.45262	32.5	34.58	33.2667	1.0519
1	Not Blocked	27.3	30.7	29.7	1.7	29.3	31.6	30	1.15	30	35	33.2	2.5	27.7	34.4	33.1	3.35	32.4667	34.5	33.1667	1.03297	31.6333	33.5	32.1667	0.96148
2	Not Blocked	27.9	32	31.2	2.05	30.2	32	30.8	0.9	29.7	34.6	32.8	2.45	29	34.8	33.6	2.9	32.1333	33.4	32.8	0.633626	32.2667	33.5	32.5333	0.648931
3	Not Blocked	28.1	32.2	30.5	2.05	29.6	32.3	31	1.35	28.2	32.9	31.5	2.35	27.8	30.7	29.7	1.45	31.7	33.2	32.3333	0.753019	29.5333	30.8	30.0333	0.637995
4	Not Blocked	24.6	29.7	28.6	2.55	28.3	30.3	29.1	1	27.4	34.8	32.5	3.7	29.2	34.9	33.5	2.85	31.6	32	32.3333	0.367171	32.6	33.8	33.4	0.61101
5	Not Blocked	28.3	31.7	30.8	1.7	28.3	32.4	30.8	2.05	27.9	34	32.1	3.05	28.2	34.2	32.7	3	32.6	33.91	33.4667	0.666303	32.9667	34.62	33.5667	0.836961
6	Not Blocked	28.4	30.3	29.8	0.95	28.2	31.4	30.2	1.6	27.4	33.5	31.1	3.05	27.4	33.1	31.1	2.85	30.2	31.74	30.9	0.77106	29.4667	31.65	30.1667	1.11484
0=missing value

## Sheet: 60 minutes FLIR One
Horse		Dorsal Fetlock				Dorsal Pastern				Medial Fetlock				Lateral Fetlock				Medial Pastern				Lateral Pastern
		Min	Max	Average	Std Dev	Min	Max	Average	Std Dev	Min	Max	Average	Std Dev	Min	Max	Average	Std Dev	Min	Max	Average	Std Dev	Min	Max	Average	Std Dev
1	Blocked	33	35.8	34.9	1.4	33.8	35	34.2	0.6	28.9	35.8	34.6	3.45					33.9667	35.7	34.7333	0.868588
2	Blocked	31.3	35	33.3	1.85	30.6	33.8	32.5	1.6	28.2	36.4	34.7	4.1	31.6	35	34.3	1.7	33.6667	35.6	34.4333	0.973539	32.2667	34.2	33.1667	0.967433
3	Blocked	26.5	30.7	30.1	2.1	28.6	30.4	29.5	0.9	30.9	33.5	32.7	1.3	28.1	32	30.5	1.95	32.4333	33.8	33.1	0.683401	30.5333	32.3	31.2667	0.887568
4	Blocked	29.3	31.8	30.2	1.25	29.2	31	29.9	0.9	28.2	33.6	32.1	2.7	28.4	33.3	32.1	2.45	30.6667	32.5	31.4333	0.920748	31.6333	33.2	32.4333	0.783392
5	Blocked	27.2	34	32.8	3.4	30.7	33.2	32.1	1.25	28.5	35.7	34.1	3.6	29.1	34.2	32.7	2.55	33.5	35.93	34.3667	1.23153	32.8333	34.24	33.5	0.703652
6	Blocked	32.5	35.5	34.4	1.5	32.1	35.1	33.6	1.5	30.5	36.7	34.7	3.1	25.5	33.1	31.1	3.8	34.5667	36.4	35.3667	0.919138	30.8	32.55	31.5	0.880814
1	Not Blocked	31.7	35.1	34.3	1.7	33.5	35.3	34.4	0.9	0	0	0	0	32.3	35.3	34.2	1.5	0	0	0	0	34	35.9	34.4333	0.995732
2	Not Blocked	28.1	33.7	32.6	2.8	31.1	33.7	32.4	1.3	31.1	35.1	33.5	2	32.3	35.6	34.3	1.65	33.0333	34.2	33.5667	0.584047	33.5	34.8	33.7333	0.693088
3	Not Blocked	25.8	31.2	28.8	2.7	27.8	31	29.2	1.6	29.1	31.9	30.5	1.4	29.5	32.9	31.5	1.7	30.9	32.5	31.4	0.818535	31.9333	33.2	32.1333	0.680958
4	Not Blocked	26.8	31.7	30.3	2.45	29.3	31.3	29.8	1	27.6	35.2	33	3.8	27.8	34.1	32.8	3.15	31.7667	33.8	32.4667	1.03297	32.3333	32.3	32.9333	0.356423
5	Not Blocked	25.7	32	30.5	3.15	27.5	32.9	30.8	2.7	27.2	34.1	32.1	3.45	28.7	34.8	33.2	3.05	32.5	33.91	33.0333	0.711933	33.6333	35.28	34.1333	0.844231
6	Not Blocked	29.8	32.4	31.7	1.3	31	32.5	31.9	0.75	25.7	32.1	29.8	3.2	26.7	33.3	31.3	3.3	29	30.61	29.5667	0.816676	30.8333	32.51	31.5	0.844172
0=missing value

## Sheet: 90 minutes FLIR One
Horse		Dorsal Fetlock				Dorsal Pastern				Medial Fetlock				Lateral Fetlock				Medial Pastern				Lateral Pastern
		Min	Max	Average	Std Dev	Min	Max	Average	Std Dev	Min	Max	Average	Std Dev	Min	Max	Average	Std Dev	Min	Max	Average	Std Dev	Min	Max	Average	Std Dev
1	Blocked	34	35.8	35	0.9	33.4	35.2	34.2	0.9	31	35.8	34.9	2.4	28	35.9	34.1	3.95	34.2	36	34.8	0.916515	33.4333	36.4	34.4667	1.50591
2	Blocked	33.1	35.8	34.7	1.35	31.9	35.2	33.7	1.65	28.7	36	34.4	3.65	27.9	35.2	34.3	3.65	33.1667	34.9	34.0333	0.866667	33.3333	34.9	33.8333	0.800231
3	Blocked	28.5	32	31.4	1.75	29.4	32.1	31	1.35	28	32.5	31	2.25	27.3	32.6	30.9	2.65	30.5	32.2	31.4667	0.852665	31.2333	33	31.9	0.892147
4	Blocked	26	30.5	29.1	2.25	28.5	30.5	29.5	1	26.6	33.1	31.3	3.25	28.8	32.6	31	1.9	30.7333	33.4	31.4333	1.38256	30.6333	31.7	31.4333	0.555111
5	Blocked	31.6	33.9	32.5	1.15	30.8	32.8	31.6	1	27.7	34	32.5	3.15	29.3	34.1	32.9	2.4	32.0333	34.03	32.7667	1.00999	32.6667	34.24	33.3	0.791632
6	Blocked	27.3	33	32.1	2.85	30.8	33.2	32.1	1.2	30.1	36	34.1	2.95	29.4	35.2	33.3	2.9	33.5	35.91	34.3667	1.22073	33.5667	35.29	34.2333	0.86899
1	Not Blocked	31.3	35.1	34.2	1.9	33.3	35.8	34.4	1.25	28.5	35.9	33.5	3.7	31.8	35.1	33.9	1.65	32.9	35.3	33.6667	1.2258	32.9	35.9	34.0333	1.51486
2	Not Blocked	27.8	35.2	34	3.7	32.3	35.2	33.7	1.45	30.9	36	34.1	2.55	30.2	35.5	34.4	2.65	33.6333	35.3	34.4	0.834222	33.5	34.8	33.9	0.665833
3	Not Blocked	28.6	32	30.1	1.7	29.4	32.1	30.9	1.35	28	33	30.8	2.5	27.9	31.1	29.8	1.6	31.6667	33.4	32.1667	0.892147	30.7	31.7	30.9667	0.51783
4	Not Blocked	27.3	31.1	29.9	1.9	28.6	30.8	29.5	1.1	30.5	34.5	32.8	2	29	33.5	32.6	2.25	31.6667	32.2	32.5333	0.437163	31.6333	36.2	32.3	2.46674
5	Not Blocked	30.8	32	31.4	0.6	29.7	33	31.5	1.65	27.3	34	32	3.35	27.9	33.6	32.1	2.85	32.4667	33.91	33.0333	0.727194	31.9	34.03	32.5667	1.08955
6	Not Blocked	28.5	31	29.9	1.25	29.5	31.2	30.3	0.85	28.6	34.1	31.9	2.75	27.4	33.1	31.1	2.85	31.5667	32.55	32	0.492819	30.1333	32	30.7333	0.952968
0=missing value

## Sheet: 0 minutes P640
Horse		Dorsal Fetlock				Dorsal Pastern				Medial Fetlock				Lateral Fetlock				Medial Pastern				Lateral Pastern
		Min	Max	Average	Std Dev	Min	Max	Average	Std Dev	Min	Max	Average	Std Dev	Min	Max	Average	Std Dev	Min	Max	Average	Std Dev	Min	Max	Average	Std Dev
1	Blocked	23.2	34.2	30.4	5.5	28.7	32.5	29.8	1.9	29.1	34.4	32.5	2.65	27.7	33.4	31.2	2.85	32	34.91	33.0333	1.47523	30.0667	34.09	31.7	2.02349
2	Blocked	27.7	32	30.7	2.15	28.5	31.5	29.9	1.5	27.7	32.9	30.4	2.6	28.5	31.9	30.8	1.7	29.8	31.78	30.6667	0.992557	29.7667	31.92	30.7667	1.07758
3	Blocked	24.3	30.2	28.7	2.95	27.2	30	28.2	1.4	23.3	29.8	27.5	3.25	25.3	30.5	28.6	2.6	27	30.91	29	1.95517	28.6	31.46	30	1.4301
4	Blocked	23.5	30.8	28.6	3.65	26.7	30.9	28.1	2.1	26.6	32.3	30	2.85	26.3	31.3	29.2	2.5	28.9333	32.57	30.5333	1.8227	28	32.76	29.9	2.39608
5	Blocked	25.6	32.7	30	3.55	27.6	31.9	29.1	2.15	24.7	33.7	30	4.5	26.6	33.3	30.6	3.35	30.4	33.78	31.6667	1.70758	30.2333	33.61	31.3	1.72606
6	Blocked	25.4	31.9	29.1	3.25	28.6	31.2	29.6	1.3	25	34.3	30.2	4.65	23.4	33	30	4.8	29.4667	34.17	31.3	2.37063	29.3	33.25	30.9667	1.98301
1	Not Blocked	22.7	33.7	31.1	5.5	28.9	33.2	30.6	2.15	21	34.5	31.7	6.75	27.9	34.2	32	3.15	30.8667	34.39	32.1333	1.7847	32.2	35.21	33.2	1.53298
2	Not Blocked	29.6	32.4	31.1	1.4	28.3	31.8	29.7	1.75	27.7	32.7	30.6	2.5	26.4	33.5	31.5	3.55	30.5667	32.74	31.5	1.09027	30.4667	32.42	31.3667	0.977669
3	Not Blocked	27.4	30.2	28.7	1.4	27.5	30.4	28.4	1.45	25.4	31.2	28.8	2.9	23.9	29.8	28.2	2.95	28.8667	31.7	30.0667	1.42218	27.8667	30.53	29.2667	1.33225
4	Not Blocked	24.2	31.3	28.7	3.55	27.1	29.9	28.1	1.4	26	33.6	30.1	3.8	27.6	33.6	31.3	3	27.8333	33.37	30.1667	2.7797	30.7667	34.17	32.3	1.70444
5	Not Blocked	28.6	33.2	30.5	2.3	28.1	32.5	29.8	2.2	26.3	33.8	30.9	3.75	26.5	33.3	30.9	3.4	29.7667	33.7	31.3333	1.98018	30.6	33.32	32.1	1.3624
6	Not Blocked	28.2	31.7	29.5	1.75	27.9	31.1	29.2	1.6	23.9	34.2	29.8	5.15	24.8	33	29.7	4.1	28.5667	32	29.9667	1.72637	28.2667	33.61	29.8333	2.74678
0=missing value

## Sheet: 30 minutes P640
Horse		Dorsal Fetlock				Dorsal Pastern				Medial Fetlock				Lateral Fetlock				Medial Pastern				Lateral Pastern
		Min	Max	Average	Std Dev	Min	Max	Average	Std Dev	Min	Max	Average	Std Dev	Min	Max	Average	Std Dev	Min	Max	Average	Std Dev	Min	Max	Average	Std Dev
1	Blocked	28.7	33.4	30.8	2.35	28.6	33	29.8	2.2	24.7	34.9	32.5	5.1					31.5333	34.9	32.3667	1.75341
2	Blocked	24.3	34.6	33	5.15	29.6	34	31.6	2.2	0	0	0	0	30	33.5	32.1	1.75	0	0	0	0	30.5333	33.62	31.7333	1.55601
3	Blocked	23.1	30.5	28.6	3.7	27	29.4	28.2	1.2	24	30.5	27.9	3.25	27.3	30.9	28.7	1.8	27.3	30.53	29.1	1.61853	29.0333	31.68	30	1.33926
4	Blocked	26.9	31.9	29.2	2.5	27.4	31.6	29.1	2.1	26.4	33	30.9	3.3	27	31.6	29.3	2.3	29.6	32.89	30.7667	1.66802	28.3	33.36	29.9667	2.57863
5	Blocked	29.7	34.1	31.6	2.2	28.7	33	30.2	2.15	22.6	34.4	31.6	5.9	25.6	33.1	30.4	3.75	30.3	33.57	31.8	1.63686	30.1333	33.37	31.2667	1.64238
6	Blocked	27.2	34	30.8	3.4	27.7	32.8	29.2	2.55	24.1	32	28.9	3.95	26.4	34.5	31.1	4.05	28.2333	33.91	29.3	3.01702	30.3333	34.46	31.9333	2.0806
1	Not Blocked	22.3	32	29.4	4.85	28.1	32.1	29.4	2					27.5	33.6	31.7	3.05					31.2	34.52	32.4	1.68111
2	Not Blocked	30.7	33.9	32.4	1.6	30.4	33.5	31.5	1.55	29.1	33.7	31.3	2.3	0	0	0	0	30.3333	33.59	31.6333	1.63933	0	0	0	0
3	Not Blocked	25.3	30.4	27.4	2.55	25.8	29.1	27.6	1.65	26.6	30.5	28.6	1.95	23.7	29.4	27.2	2.85	28.2667	31.3	29.2333	1.54955	26.6667	29.35	28	1.34168
4	Not Blocked	24	31.3	28.4	3.65	27.3	30.9	28.5	1.8	25.7	33.5	30.4	3.9	27.2	33.7	31.4	3.25	28.7	33.55	30.3333	2.4677	31.0667	33.99	32	1.49316
5	Not Blocked	28.1	31.4	29.4	1.65	28.4	31.7	29.6	1.65	24.9	33.6	30.2	4.35	27	33	30.4	3	29.8	34.36	31.2333	2.33181	30	33.15	31.3333	1.58117
6	Not Blocked	27.7	31.6	28.9	1.95	28	30.8	29	1.4	24.4	33.2	29.2	4.4	27.1	34.2	30.8	3.55	29.0333	31.55	30.3667	1.25908	29.8	30.88	31.4667	0.845415
									0=missing value

[truncated: 2 more sheets: 60 minutes P640, 90 minutes P640]
